# Supplementary material for: Comprehensive analysis of peroxisome proliferator-activated receptors to predict the drug resistance, immune microenvironment, and prognosis in stomach adenocarcinomas
Source: PeerJ. 2024 Mar 22;12:e17082. doi: 10.7717/peerj.17082 (PMC10962337; doi:10.7717/peerj.17082)
Supplement: Supplemental Information 4 [file peerj-12-17082-s004.zip]

Archive with 4 entries (4 files):
- AGS-SI-M/AGS-SI-M (1).jpg
- AGS-SI-M/AGS-SI-M (2).jpg
- AGS-SI-M/AGS-SI-M (3).jpg
- AGS-SI-M/AGS-SI-M (4).jpg
