# Supplementary material for: Comprehensive analysis of peroxisome proliferator-activated receptors to predict the drug resistance, immune microenvironment, and prognosis in stomach adenocarcinomas
Source: PeerJ. 2024 Mar 22;12:e17082. doi: 10.7717/peerj.17082 (PMC10962337; doi:10.7717/peerj.17082)
Supplement: Supplemental Information 5 [file peerj-12-17082-s005.zip]

Archive with 36 entries (28 files):
- raw data/
- raw data/PCR.pptx
- raw data/PPARG.xlsx
- raw data/WB/
- raw data/WB/pparg 1_1(Chemiluminescence).tif
- raw data/WB/pparg 1_3(Composite).tif
- raw data/WB/pparg 2_1(Chemiluminescence).tif
- raw data/WB/pparg 2_3(Composite).tif
- raw data/WB/pparg 3_1(Chemiluminescence).tif
- raw data/WB/pparg 3_3(Composite).tif
- raw data/WB raw data.pdf
- raw data/cell numbers/
- raw data/cell numbers/SGC-7901-NC-I/
- raw data/cell numbers/SGC-7901-NC-I/SGC7901-NC-I (1).jpg
- raw data/cell numbers/SGC-7901-NC-I/SGC7901-NC-I (2).jpg
- raw data/cell numbers/SGC-7901-NC-I/SGC7901-NC-I (3).jpg
- raw data/cell numbers/SGC-7901-NC-I/SGC7901-NC-I (4).jpg
- raw data/cell numbers/SGC-7901-NC-M/
- raw data/cell numbers/SGC-7901-NC-M/SGC7901-NC-M (1).jpg
- raw data/cell numbers/SGC-7901-NC-M/SGC7901-NC-M (2).jpg
- raw data/cell numbers/SGC-7901-NC-M/SGC7901-NC-M (3).jpg
- raw data/cell numbers/SGC-7901-NC-M/SGC7901-NC-M (4).jpg
- raw data/cell numbers/SGC-7901-SI-I/
- raw data/cell numbers/SGC-7901-SI-I/SGC7901-SI-I (1).jpg
- raw data/cell numbers/SGC-7901-SI-I/SGC7901-SI-I (2).jpg
- raw data/cell numbers/SGC-7901-SI-I/SGC7901-SI-I (3).jpg
- raw data/cell numbers/SGC-7901-SI-I/SGC7901-SI-I (4).jpg
- raw data/cell numbers/SGC-7901-SI-M/
- raw data/cell numbers/SGC-7901-SI-M/SGC7901-SI-M (1).jpg
- raw data/cell numbers/SGC-7901-SI-M/SGC7901-SI-M (2).jpg
- raw data/cell numbers/SGC-7901-SI-M/SGC7901-SI-M (3).jpg
- raw data/cell numbers/SGC-7901-SI-M/SGC7901-SI-M (4).jpg
- raw data/scripts/
- raw data/scripts/.Rhistory
- raw data/scripts/20221209_STAD_PPARs.R
- raw data/scripts/20221209_STAD_PPARs_suppl.R
