# Supplementary material for: Comprehensive analysis of peroxisome proliferator-activated receptors to predict the drug resistance, immune microenvironment, and prognosis in stomach adenocarcinomas
Source: PeerJ. 2024 Mar 22;12:e17082. doi: 10.7717/peerj.17082 (PMC10962337; doi:10.7717/peerj.17082)
Supplement: Supplemental Information 5 [file peerj-12-17082-s005.zip › raw data/PPARG.xlsx]

## Sheet: PCR
PPARG							PPARG			PPARG
GES1			AGS				GES1	AGS		GES1	AGS
14.49	26.45	11.96	14.97	24.9	9.93		0	-2.03		1	4.08405
14.67	26.23	11.56	14.51	24.07	9.56		-0.4	-2.4		1.31951	5.27803
14.64	26.03	11.39	14.21	24.13	9.92		-0.57	-2.04		1.48452	4.11246
PPARG							PPARG			PPARG
GES1			SGC7901				GES1	SGC7901		GES1	SGC7901
11.74	28.5	16.76	11.94	25.43	13.49		0	-3.27		1	9.64646
11.35	28.98	17.63	11.45	25.15	13.7		0.87	-3.06		0.547147	8.33973
11.95	28.35	16.4	11.17	25.23	14.06		-0.36	-2.7		1.28343	6.49802

## Sheet: WB
PPARG
	GES1	AGS	SGC7901
	1.2375	5.8375	8.4886
	1.0699	4.2594	6.4938
	1.3159	6.1013	5.3668

## Sheet: Cell Numbers
AGS
migration			invasion
si-PPARG	si-NC		si-PPARG	si-NC
24	67		10	42
11	60		12	54
15	72		9	37
16	63		8	39
SGC7901
migration			invasion
si-PPARG	si-NC		si-PPARG	si-NC
13	79		6	86
20	79		13	62
16	61		11	79
9	64		9	73

## Sheet: CCK8
AGS
	hours	si NC			si PPARG
	0	0.178	0.132	0.159	0.161	0.173	0.183
	24	0.452	0.476	0.505	0.321	0.328	0.407
	48	0.879	0.941	0.923	0.651	0.603	0.543
	72	0.979	0.946	1.171	0.704	0.644	0.656
SGC7901
	hours	si NC			si PPARG
	0	0.223	0.203	0.173	0.149	0.152	0.238
	24	0.673	0.581	0.657	0.427	0.366	0.331
	48	0.967	0.976	0.877	0.725	0.691	0.705
	72	0.997	1.064	1.175	0.873	0.826	0.716
